# Supplementary material for: Targeted Metabolic and In-Silico Analyses Highlight Distinct Glucosinolates and Phenolics Signatures in Korean Rapeseed Cultivars
Source: Plants (Basel). 2021 Sep 27;10(10):2027. doi: 10.3390/plants10102027 (PMC8537057; doi:10.3390/plants10102027)
Supplement: Supplementary file 1 [file plants-10-02027-s001.zip]

Archive with 1 entries (1 files):
- plants-1376907-supplementary.pdf
